# Supplementary material for: Community Pharmacist Prescribing: Roles and Competencies—A Systematic Review and Implications
Source: Pharmacy (Basel). 2025 Nov 1;13(6):157. doi: 10.3390/pharmacy13060157 (PMC12641902; doi:10.3390/pharmacy13060157)
Supplement: Supplementary file 1 [file pharmacy-13-00157-s001.zip]

Archive with 1 entries (1 files):
- pharmacy-3921111-supplementary.pdf
